# Supplementary material for: Mechanisms of Nrf2 Protection in Astrocytes as Identified by Quantitative Proteomics and siRNA Screening
Source: PLoS One. 2013 Jul 29;8(7):e70163. doi: 10.1371/journal.pone.0070163 (PMC3726381; doi:10.1371/journal.pone.0070163)
Supplement: Table S1 — siRNA Sequences (XLSX) [file pone.0070163.s006.xlsx]

## Sheet: Sheet1
Table S1. siRNA Sequences
Gene	siRNA Sequences
siNT	5'-CGUUAAUCGCGUAUAAUACGCGUAT-3'
	3-CAGCAAUUAGCGCAUAUUAUGCGCAUA-5'
siPrdx6	5'-ACAUGUAUGUUAGGCUAAUUCCUTG-3'
	3'-GAUGUACAUACAAUCCGAUUAAGGAAC-5'
siPrdx1	5'-UGAUAGAGCCGAUGAAUUUAAGAAA-3'
	3'-UCACUAUCUCGGCUACUUAAAUUCUUU-5'
siPTGR1	5'-GGCUCUGACAGAGUUAAUGAAUUGG-3'
	3'-UUCCGAGACUGUCUCAAUUACUUAACC-5'
siGSTA4	5'-GGAGAGCUAUGAUUUGAUACUGUCA-3'
	3'-CUCCUCUCGAUACUAAACUAUGACAGU-5'
siCatalase	5'-AGAACGCAAUUCACACCUACACGCA-3'
	3'-AUUCUUGCGUUAAGUGUGGAUGUGCGU-5'
siGCLM	5'-ACCCAAUAGUAACCAAGUUAACCTG-3'
	3'-UUUGGGUUAUCAUUGGUUCAAUUGGAC-5'
siHO-1	5'-AGAGCGCAACAAGCAGAACCCAGTC-3'
	3'-UAUCUCGCGUUGUUCGUCUUGGGUCAG-5'
siNQO1	5'-GGAAUUGCUCAAAGUAAACAAUGGC-3'
	3'-UCCCUUAACGAGUUUCAUUUGUUACCG-5'
