# Supplementary material for: Mechanisms of Nrf2 Protection in Astrocytes as Identified by Quantitative Proteomics and siRNA Screening
Source: PLoS One. 2013 Jul 29;8(7):e70163. doi: 10.1371/journal.pone.0070163 (PMC3726381; doi:10.1371/journal.pone.0070163)
Supplement: Table S2 — Primer Sequences for qPCR (XLSX) [file pone.0070163.s007.xlsx]

## Sheet: Sheet1
Table S2. Primer Sequences for qPCR
Gene	Primer Sequences
β-Actin	5'-CATGAAGATCCTGACCGAGCG TG-3'
	5'-TCTGCTGGAAGGTGGACAGTGAGG-3'
Prdx6	5'-TTTCAATAGACAGTGTTGAGGATCA-3'
	5'-CGTGGGTGTTTCACCATTG-3'
Prdx1	5'-GTGAGACCTGTGGCTCGAC-3'
	5'-TGTCCATCTGGCATAACAGC-3'
PTGR1	5'-GAACTTGGTGTAATGTGAAGGC-3'
	5'-CCCAGCTGTGGTAAGTGACAGATT-3'
GSTA4	5'-TGAAGTTCTAGTGCAGCGTG-3'
	5'-TGAAGAGCTTGACTCCTGGGATCT-3'
Catalase	5'-ATGTCACTCAGGTGCGGACATTCT-3'
	5'-GAGCACCGGAGTTACAGGTT-3'
GCLM	5'-GCCACCAGATTTGACTGCCTTG-3'
	5'-TGCTCTTCACGATGACCGAGTACC-3'
HO-1	5'-GAAACCCCAGATCAGCACTAG-3
	5'-TTCCTGCTCCTTGATTTCCTC-3'
NQO1	5'-CGCAGAGAGCCCTGATTGTACTG-3'
	5'-TCTCAAACCAGCCTTTCAGAATGG-3'
