# Supplementary material for: Mechanisms of Nrf2 Protection in Astrocytes as Identified by Quantitative Proteomics and siRNA Screening
Source: PLoS One. 2013 Jul 29;8(7):e70163. doi: 10.1371/journal.pone.0070163 (PMC3726381; doi:10.1371/journal.pone.0070163)
Supplement: Table S3 — (XLSX) [file pone.0070163.s008.xlsx]

## Sheet: Sheet1
SwissProt Accession	SwissProt ID	DAVID Description	Avg Fold	STDev	CV
MLEC_MOUSE	Q6ZQI3	malectin	64.7833	38.4193	0.593043
MPP6_MOUSE	Q9JLB0	MAGUK p55 subfamily member 6	22.0727	16.1703	0.732594
RN216_MOUSE	P58283	ring finger protein 216	15.7667	12.4073	0.786933
GSHR_MOUSE	P47791	glutathione reductase	14.953	15.4925	1.03608
GSTA1_MOUSE	P13745	glutathione S-transferase, alpha 1 (Ya)	11.666	14.2571	1.22211
HMOX1_MOUSE	P14901	heme oxygenase (decycling) 1	10.4083	13.0619	1.25495
NOL3_MOUSE	Q9D1X0	nucleolar protein 3 (apoptosis repressor with CARD domain)	6.02733	3.23794	0.537209
GSTA4_MOUSE	P24472	glutathione S-transferase, alpha 4	4.847	1.65089	0.340601
KAD1_MOUSE	Q9R0Y5	adenylate kinase 1	3.907	2.22683	0.569958
NQO1_MOUSE	Q64669	NAD(P)H dehydrogenase, quinone 1	3.80367	0.626168	0.164622
HSPB1_MOUSE	P14602	heat shock protein 1	3.69967	1.39719	0.377653
6PGD_MOUSE	Q9DCD0	phosphogluconate dehydrogenase	3.54367	0.639447	0.180448
UK114_MOUSE	P52760	heat-responsive protein 12	3.014	0.492302	0.163338
GSH0_MOUSE	O09172	glutamate-cysteine ligase, modifier subunit	2.85767	1.11701	0.39088
TRXR1_MOUSE	Q9JMH6	thioredoxin reductase 1	2.76667	0.293287	0.106007
PRDX1_MOUSE	P35700	peroxiredoxin 1	2.738	0.221208	0.0807918
GSTP1_MOUSE	P19157	glutathione S-transferase, pi 1	2.708	0.7993	0.295163
GLRX1_MOUSE	Q9QUH0	glutaredoxin	2.47167	0.781986	0.31638
TALDO_MOUSE	Q93092	transaldolase 1	2.41667	1.12995	0.467564
FBX2_MOUSE	Q80UW2	F-box protein 2	2.37333	0.536539	0.22607
UBXN1_MOUSE	Q922Y1	UBX domain protein 1	2.28267	0.449858	0.197076
GSTM1_MOUSE	P10649	glutathione S-transferase, mu 1	2.13633	0.641799	0.300421
PRDX6_MOUSE	O08709	peroxiredoxin 6	2.11067	0.0891759	0.0422501
GELS_MOUSE	P13020	gelsolin	2.06333	0.330736	0.160292
UCHL1_MOUSE	Q9R0P9	ubiquitin carboxy-terminal hydrolase L1	1.499	0.124712	0.0831966
VINC_MOUSE	Q64727	vinculin	-1.41765	0.103295	0.0728641
MYH10_MOUSE	Q61879	myosin, heavy polypeptide 10, non-muscle	-1.4366	0.0308308	0.0214609
ACTN1_MOUSE	Q7TPR4	actinin, alpha 1	-1.43915	0.0689601	0.0479173
TBB2B_MOUSE	Q9CWF2	tubulin, beta 2B	-1.4737	0.109781	0.0744936
SNX3_MOUSE	O70492	sorting nexin 3	-1.4824	0.0555863	0.0374974
PGAM1_MOUSE	Q9DBJ1	phosphoglycerate mutase 1	-1.51117	0.0697368	0.0461477
NF1_MOUSE	Q04690	neurofibromatosis 1	-1.53744	0.131098	0.0852703
SRSF2_MOUSE	Q62093	splicing factor, arginine/serine-rich 2 (SC-35)	-1.53981	0.251335	0.163224
FLNB_MOUSE	Q80X90	filamin, beta	-1.55888	0.159835	0.102532
TAGL_MOUSE	P37804	transgelin	-1.56518	0.0596595	0.0381166
TAGL2_MOUSE	Q9WVA4	transgelin 2	-1.60996	0.12596	0.0782382
GNS_MOUSE	Q8BFR4	glucosamine (N-acetyl)-6-sulfatase	-1.64479	0.118175	0.0718482
HMGB1_MOUSE	P63158	high mobility group box 1	-1.65171	0.0150133	0.00908957
FUBP2_MOUSE	Q3U0V1	KH-type splicing regulatory protein	-1.66817	0.381758	0.228849
TBB5_MOUSE	P99024	tubulin, beta 5	-1.67443	0.260751	0.155726
GFAP_MOUSE	P03995	glial fibrillary acidic protein	-1.68648	0.247362	0.146674
ARSB_MOUSE	P50429	arylsulfatase B	-1.69542	0.19026	0.11222
DC1L2_MOUSE	Q6PDL0	dynein, cytoplasmic 1 light intermediate chain 2	-1.76668	0.343845	0.194628
ANX11_MOUSE	P97384	annexin A11	-1.76767	0.341478	0.19318
IF4H_MOUSE	Q9WUK2	eukaryotic translation initiation factor 4H	-1.86406	0.502186	0.269404
PSB3_MOUSE	Q9R1P1	proteasome subunit, beta type 3	-1.9067	0.503886	0.264271
GRP78_MOUSE	P20029	heat shock protein 5	-1.94573	0.485908	0.24973
FUS_MOUSE	P56959	fusion, derived from t(12;16) malignant liposarcoma (human)	-1.94581	0.496828	0.255331
EP15R_MOUSE	Q60902	epidermal growth factor receptor pathway substrate 15-like 1	-1.94888	0.49675	0.25489
SERC_MOUSE	Q99K85	phosphoserine aminotransferase 1	-2.06256	0.363444	0.17621
ANXA1_MOUSE	P10107	annexin A1	-2.16443	0.583387	0.269533
PAWR_MOUSE	Q925B0	PRKC, apoptosis, WT1, regulator	-2.30332	0.116531	0.0505924
TCP4_MOUSE	P11031	activated RNA polymerase II transcriptional coactivator p15 precursor	-2.30882	1.51527	0.656296
MARCS_MOUSE	P26645	myristoylated alanine rich protein kinase C substrate	-2.31138	0.300186	0.129873
TMOD2_MOUSE	Q9JKK7	tropomodulin 2	-2.34006	0.282803	0.120853
NHRF1_MOUSE	P70441	solute carrier family 9 (sodium/hydrogen exchanger)	-2.3529	1.0082	0.428492
SRBS1_MOUSE	Q62417	sorbin and SH3 domain containing 1	-2.36504	0.681474	0.288145
SEPT9_MOUSE	Q80UG5	septin 9	-2.4084	1.01027	0.41948
AN32A_MOUSE	O35381	acidic (leucine-rich) nuclear phosphoprotein 32 family, member A	-2.52523	1.45062	0.574452
ACYP1_MOUSE	P56376	acylphosphatase 1, erythrocyte (common) type	-2.80167	1.53051	0.546287
MEA1_MOUSE	Q64327	male enhanced antigen 1	-2.84397	0.503052	0.176884
HS71A_MOUSE	Q61696	heat shock protein 1-like	-2.85119	2.15012	0.754114
IF2B_MOUSE	Q99L45	eukaryotic translation initiation factor 2, subunit 2 (beta)	-2.94667	2.07081	0.702762
NUDC_MOUSE	O35685	nuclear distribution gene C homolog (Aspergillus)	-2.96671	1.34308	0.452716
CFDP1_MOUSE	O88271	craniofacial development protein 1	-3.41399	0.621679	0.182097
SFPQ_MOUSE	Q8VIJ6	splicing factor proline/glutamine rich	-3.68095	1.73788	0.472128
NDRG1_MOUSE	Q62433	N-myc downstream regulated gene 1	-3.73644	2.38916	0.639423
RBM8A_MOUSE	Q9CWZ3	RNA binding motif protein 8a	-4.68254	2.9462	0.629189
FIS1_MOUSE	Q9CQ92	fission 1 (mitochondrial outer membrane)	-5.54791	6.30033	1.13562
CHMP5_MOUSE	Q9D7S9	chromatin modifying protein 5	-8.40147	8.78092	1.04517
DEN2D_MOUSE	Q91VV4	DENN/MADD domain containing 2D	-11.7743	9.22028	0.783085
CPPED_MOUSE	Q8BFS6	calcineurin-like phosphoesterase domain containing 1	-12.2467	17.8488	1.45744
