# Supplementary material for: Mechanisms of Nrf2 Protection in Astrocytes as Identified by Quantitative Proteomics and siRNA Screening
Source: PLoS One. 2013 Jul 29;8(7):e70163. doi: 10.1371/journal.pone.0070163 (PMC3726381; doi:10.1371/journal.pone.0070163)
Supplement: Table S4 — Gene Ontologhy Analysis (XLSX) [file pone.0070163.s009.xlsx]

## Sheet: Sheet1
Table S4. Gene Ontologhy Analysis
Category	Term	Count	List Total	%	PValue	Genes	Fold Enrichment	Bonferroni	Benjamini	FDR
GOTERM_BP_FAT	GO:0006979~response to oxidative stress	9	24	31.0345	9.21593e-13	O08709, Q64669, Q9D975, P97494, Q00612, P35700, Q9JMH6, P24270, P14901	58.569	3.58501e-10	3.58501e-10	1.28023e-09
GOTERM_BP_FAT	GO:0055114~oxidation reduction	14	24	48.2759	6.83662e-12	Q9DCD0, Q9D975, P47791, P56395, P35700, O54754, P06801, P14901, O08709, Q64669, Q00612, Q91YR9, Q9JMH6, P24270	11.7951	2.65945e-09	1.32973e-09	9.49708e-09
GOTERM_BP_FAT	GO:0051186~cofactor metabolic process	7	24	24.1379	4.44181e-07	Q93092, P19157, Q9DCD0, P97494, P47791, Q00612, P14901	21.7756	0.000172772	5.75938e-05	0.00061703
GOTERM_BP_FAT	GO:0045454~cell redox homeostasis	5	24	17.2414	3.26039e-06	O08709, P97494, P47791, P35700, Q9JMH6	45.6586	0.00126749	0.000317024	0.00452906
GOTERM_BP_FAT	GO:0006732~coenzyme metabolic process	6	24	20.6897	3.47647e-06	Q93092, P19157, Q9DCD0, P97494, P47791, Q00612	23.7552	0.00135143	0.000270433	0.00482921
GOTERM_BP_FAT	GO:0006749~glutathione metabolic process	4	24	13.7931	8.3779e-06	P19157, P97494, P47791, Q00612	94.3611	0.00325371	0.000543022	0.0116375
GOTERM_BP_FAT	GO:0010035~response to inorganic substance	5	24	17.2414	1.57908e-05	O08709, P97494, P35700, Q9JMH6, P24270	30.7699	0.00612386	0.000877142	0.0219335
GOTERM_BP_FAT	GO:0000302~response to reactive oxygen species	4	24	13.7931	2.91654e-05	O08709, P35700, Q9JMH6, P24270	62.9074	0.0112814	0.00141718	0.0405073
GOTERM_BP_FAT	GO:0006518~peptide metabolic process	4	24	13.7931	3.43833e-05	P19157, P97494, P47791, Q00612	59.5965	0.0132863	0.00148504	0.0477528
GOTERM_BP_FAT	GO:0070301~cellular response to hydrogen peroxide	3	24	10.3448	0.000179036	P35700, Q9JMH6, P24270	141.542	0.0672808	0.00694091	0.248419
GOTERM_BP_FAT	GO:0042744~hydrogen peroxide catabolic process	3	24	10.3448	0.000179036	P35700, Q9JMH6, P24270	141.542	0.0672808	0.00694091	0.248419
GOTERM_BP_FAT	GO:0006739~NADP metabolic process	3	24	10.3448	0.000246344	Q93092, Q9DCD0, Q00612	121.321	0.0913903	0.00867484	0.341665
GOTERM_BP_FAT	GO:0034614~cellular response to reactive oxygen species	3	24	10.3448	0.00041248	P35700, Q9JMH6, P24270	94.3611	0.148272	0.0132849	0.571473
GOTERM_BP_FAT	GO:0042743~hydrogen peroxide metabolic process	3	24	10.3448	0.000511176	P35700, Q9JMH6, P24270	84.925	0.180367	0.0151834	0.707762
GOTERM_BP_FAT	GO:0006790~sulfur metabolic process	4	24	13.7931	0.00051359	P19157, P97494, P47791, Q00612	24.0922	0.181136	0.0141727	0.711093
GOTERM_BP_FAT	GO:0034599~cellular response to oxidative stress	3	24	10.3448	0.000620204	P35700, Q9JMH6, P24270	77.2045	0.214421	0.0159602	0.858117
GOTERM_BP_FAT	GO:0046496~nicotinamide nucleotide metabolic process	3	24	10.3448	0.000739499	Q93092, Q9DCD0, Q00612	70.7708	0.250067	0.0178249	1.02239
GOTERM_BP_FAT	GO:0042542~response to hydrogen peroxide	3	24	10.3448	0.000739499	P35700, Q9JMH6, P24270	70.7708	0.250067	0.0178249	1.02239
GOTERM_BP_FAT	GO:0006769~nicotinamide metabolic process	3	24	10.3448	0.000739499	Q93092, Q9DCD0, Q00612	70.7708	0.250067	0.0178249	1.02239
GOTERM_BP_FAT	GO:0009820~alkaloid metabolic process	3	24	10.3448	0.000739499	Q93092, Q9DCD0, Q00612	70.7708	0.250067	0.0178249	1.02239
GOTERM_BP_FAT	GO:0019362~pyridine nucleotide metabolic process	3	24	10.3448	0.00100863	Q93092, Q9DCD0, Q00612	60.6607	0.324671	0.0228269	1.39206
