# Supplementary material for: Mechanisms of Nrf2 Protection in Astrocytes as Identified by Quantitative Proteomics and siRNA Screening
Source: PLoS One. 2013 Jul 29;8(7):e70163. doi: 10.1371/journal.pone.0070163 (PMC3726381; doi:10.1371/journal.pone.0070163)
Supplement: Table S5 — Oxidative Stress Related Proteins (XLSX) [file pone.0070163.s010.xlsx]

## Sheet: Sheet1
Table S5. Oxidative Stress Related Proteins
Swiss Prot ID	DAVID Description
O08709	peroxiredoxin 6
O54754	aldehyde oxidase 1
P06801	malic enzyme 1, NADP(+)-dependent, cytosolic
P14901	heme oxygenase (decycling) 1
P24270	catalase
P35700	peroxiredoxin 1
P47791	glutathione reductase
P56395	cytochrome b-5
P97494	glutamate-cysteine ligase, catalytic subunit
Q00612	glucose-6-phosphate dehydrogenase X-linked
Q64669	NAD(P)H dehydrogenase, quinone 1
Q91YR9	prostaglandin reductase 1
Q9D975	sulfiredoxin 1
Q9DCD0	phosphogluconate dehydrogenase
Q9JMH6	thioredoxin reductase 1
